# Supplementary material for: Symmetry Breaking in a Triferrous Extended Metal Atom Chain
Source: Inorg Chem. 2024 Oct 10;63(42):19630–41. doi: 10.1021/acs.inorgchem.4c02752 (PMC11497207; doi:10.1021/acs.inorgchem.4c02752)
Supplement: Supplementary file 2 — ic4c02752_si_002.zip [file ic4c02752_si_002.zip]

Archive with 12 entries (12 files):
- 2d-b3lyp-tzvp.zip
- __MACOSX/._2d-b3lyp-tzvp.zip
- 2d-pes-tzvp_combined.csv
- __MACOSX/._2d-pes-tzvp_combined.csv
- 2d-tpss-tzvp.zip
- __MACOSX/._2d-tpss-tzvp.zip
- fe3l3_dft_structures.zip
- __MACOSX/._fe3l3_dft_structures.zip
- fe3lp3_dft_structures.zip
- __MACOSX/._fe3lp3_dft_structures.zip
- fe3lp3_rirpa_structures.zip
- __MACOSX/._fe3lp3_rirpa_structures.zip
