# Supplementary material for: Symmetry Breaking in a Triferrous Extended Metal Atom Chain
Source: Inorg Chem. 2024 Oct 10;63(42):19630–41. doi: 10.1021/acs.inorgchem.4c02752 (PMC11497207; doi:10.1021/acs.inorgchem.4c02752)
Supplement: Supplementary file 2 — ic4c02752_si_002.zip [file ic4c02752_si_002.zip › 2d-pes-tzvp_combined.csv]

d(Fe1-Fe2)	d(Fe1-Fe3)	TPSS	RPA@TPSS	B3LYP	RPA@B3LYP
2.1494	2.1494	-6610.04843054	-6604.38634207	-6608.43557765	-6603.94175356
2.1494	2.2494	-6610.05365254	-6604.39487796	-6608.44814568	-6603.95495096
2.1494	2.3494	-6610.05776767	-6604.3988427	-6608.45634814	-6603.96379358
2.1494	2.4494	-6610.06133758	-6604.40415831	-6608.46107264	-6603.96890025
2.1494	2.5494	-6610.06292129	-6604.40692811	-6608.46325379	-6603.97127106
2.1494	2.6494	-6610.0628862	-6604.4075433	-6608.46351548	-6603.97155775
2.1494	2.7494	-6610.06152546	-6604.40635145	-6608.46225512	-6603.97015957
2.2494	2.1494	-6610.05362841	-6604.39485197	-6608.44816473	-6603.95498506
2.2494	2.2494	-6610.05972639	-6604.40054734	-6608.45977671	-6603.96682539
2.2494	2.3494	-6610.06552705	-6604.40834806	-6608.46730822	-6603.97469535
2.2494	2.4494	-6610.06870256	-6604.41325597	-6608.47144693	-6603.97899695
2.2494	2.5494	-6610.06979119	-6604.41561522	-6608.47313331	-6603.98070782
2.2494	2.6494	-6610.06926578	-6604.4158123	-6608.47288805	-6603.98029367
2.2494	2.7494	-6610.06748454	-6604.41417349	-6608.47118743	-6603.97832439
2.3494	2.1494	-6610.05766845	-6604.39864558	-6608.45637063	-6603.96379771
2.3494	2.2494	-6610.0655538	-6604.40841836	-6608.46730237	-6603.97468453
2.3494	2.3494	-6610.07027758	-6604.41452476	-6608.47402634	-6603.98142603
2.3494	2.4494	-6610.0725341	-6604.41811077	-6608.47773815	-6603.98521842
2.3494	2.5494	-6610.0728775	-6604.41963109	-6608.47897491	-6603.98637504
2.3494	2.6494	-6610.07173485	-6604.4192384	-6608.47831436	-6603.98550348
2.3494	2.7494	-6610.06944686	-6604.41707978	-6608.47622514	-6603.98305825
2.3994	2.3994	-6610.07268857	-6604.41808874	N/A	N/A
2.3994	2.4994	-6610.07360979	-6604.4199476	N/A	N/A
2.3994	2.5994	-6610.0728079	-6604.42011638	N/A	N/A
2.4494	2.1494	-6610.06133948	-6604.40412952	-6608.46107409	-6603.96890538
2.4494	2.2494	-6610.06870059	-6604.4132397	-6608.47145838	-6603.97900885
2.4494	2.3494	-6610.07253342	-6604.41811169	-6608.47772433	-6603.98519641
2.4494	2.4494	-6610.07369258	-6604.41992285	-6608.48094653	-6603.98838793
2.4494	2.5494	-6610.0733551	-6604.42023375	-6608.48178936	-6603.98911406
2.4494	2.6494	-6610.07156189	-6604.41901434	-6608.48077858	-6603.9878667
2.4494	2.7494	-6610.06872832	-6604.41630953	-6608.4783204	-6603.98502913
2.4994	2.3994	-6610.07360939	-6604.41995414	N/A	N/A
2.4994	2.4994	-6610.07339271	-6604.4200738	N/A	N/A
2.4994	2.5994	-6610.0719992	-6604.41899166	N/A	N/A
2.5494	2.1494	-6610.06294494	-6604.40693696	-6608.46327511	-6603.97129468
2.5494	2.2494	-6610.06979027	-6604.41561724	-6608.47313121	-6603.98069087
2.5494	2.3494	-6610.07287698	-6604.41963601	-6608.47897477	-6603.98637693
2.5494	2.4494	-6610.07335403	-6604.42023106	-6608.48178947	-6603.98912355
2.5494	2.5494	-6610.07204421	-6604.41885921	-6608.48220312	-6603.98939604
2.5494	2.6494	-6610.06968542	-6604.41650703	-6608.48089417	-6603.98781589
2.5494	2.7494	-6610.06631355	-6604.41303723	-6608.47810198	-6603.98460911
2.5994	2.3994	-6610.07279551	-6604.42010714	N/A	N/A
2.5994	2.4994	-6610.07200182	-6604.41902478	N/A	N/A
2.5994	2.5994	-6610.06971188	-6604.41635681	N/A	N/A
2.6494	2.1494	-6610.06290919	-6604.40755451	-6608.4635294	-6603.97154693
2.6494	2.2494	-6610.06926779	-6604.41580544	-6608.47287094	-6603.98027711
2.6494	2.3494	-6610.07173619	-6604.41924936	-6608.4783299	-6603.98552766
2.6494	2.4494	-6610.0715624	-6604.41902776	-6608.48077872	-6603.98787026
2.6494	2.5494	-6610.06968948	-6604.41650044	-6608.48087228	-6603.98779993
2.6494	2.6494	-6610.06656492	-6604.41293362	-6608.47914005	-6603.98576765
2.6494	2.7494	-6610.06276868	-6604.40866739	-6608.47607328	-6603.98231814
2.7494	2.1494	-6610.06154435	-6604.40639652	-6608.46226811	-6603.97014233
2.7494	2.2494	-6610.06743991	-6604.41409305	-6608.47112984	-6603.97825764
2.7494	2.3494	-6610.0694192	-6604.41707265	-6608.47615101	-6603.98295187
2.7494	2.4494	-6610.06872495	-6604.41619778	-6608.47824223	-6603.98496598
2.7494	2.5494	-6610.06629326	-6604.4129196	-6608.47806706	-6603.9845922
2.7494	2.6494	-6610.06279105	-6604.40858625	-6608.47603556	-6603.98229033
2.7494	2.7494	-6610.05851776	-6604.4035095	-6608.47255766	-6603.9784362
